# Supplementary material for: Linear and Continuous Flavivirus Epitopes From Naturally Infected Humans
Source: Front Cell Infect Microbiol. 2021 Aug 12;11:710551. doi: 10.3389/fcimb.2021.710551 (PMC8387565; doi:10.3389/fcimb.2021.710551)
Supplement: Supplementary file 1 [file DataSheet_1.zip]

Archive with 1 entries (1 files):
- Human linear immunoreact peps.xlsx
