# Supplementary material for: Linear and Continuous Flavivirus Epitopes From Naturally Infected Humans
Source: Front Cell Infect Microbiol. 2021 Aug 12;11:710551. doi: 10.3389/fcimb.2021.710551 (PMC8387565; doi:10.3389/fcimb.2021.710551)
Supplement: Supplementary file 1 [file DataSheet_1.zip › Human linear immunoreact peps.xlsx]

## Sheet: Huma linear immunoreactive peps
Virus	Peptide code	Peptide sequence	Protein	Specific region	Pep Length	Starting Position	Ending Position	Position NCBI reference	Identification Assay	Antibody source	Antibody Clonality	Antiody class	Peptide reactivity	Host country	Association with disease severity	PMID reference	Publish year	IEDB epitope ID
DENV2	1	MNNQRKKARN	Cap		10	1	10	NC_001474	ELISA epitope mapping	Sera	Polyclonal	IgG	DENV2	India and Sri Lanka	unk	16022901	2005	45616
DENV2	2	NNQRKKARNTPFNMLKR	Cap		17	2	18	NC_001474	ELISA epitope mapping	Sera	Polyclonal	IgG	DENV1, DENV2, DENV3 and DENV4	Sri Lanka	unk	28582388	2017	53866
DENV2	3	GRGPLKLFMALVAFLRFL	Cap		18	40	57	NC_001474	ELISA epitope mapping	Sera	Polyclonal	IgG	DENV2 and DENV4	Sri Lanka	unk	28582388	2017	54918
DENV2	4	IKKSKAINVLRGFRKEI	Cap		17	72	88	NC_001474	ELISA epitope mapping	Sera	Polyclonal	IgG	DENV4	Sri Lanka	unk	28582388	2017	40018
DENV2	5	NVLRGFRKEIGRMLNIL	Cap		17	79	95	NC_001474	ELISA epitope mapping	Sera	Polyclonal	IgG	DENV1, DENV2, DENV3 and DENV4	Sri Lanka	unk	28582388	2017	42859
DENV2	6	NVLRGFRKEI	Cap		10	79	88	NC_001474	ELISA epitope mapping	Sera	Polyclonal	IgG	DENV2	India and Sri Lanka	unk	16022901	2005	5431
DENV2	7	KEIGRMLNILNRRRRTA	Cap		17	86	102	NC_001474	ELISA epitope mapping	Sera	Polyclonal	IgG	DENV1, DENV2, DENV3 and DENV4	Sri Lanka	unk	28582388	2017	75161
DENV2	8	MLNILNRRRR	Cap		10	91	100	NC_001474	ELISA epitope mapping	Sera	Polyclonal	IgG	DENV2	India and Sri Lanka	unk	16022901	2005	952078
JEV	9	TKKPGGPGKNRAINM	Cap		15	2	16	NC_001437	ELISA epitope mapping	Sera	Polyclonal	IgG	JEV	Taiwan	unk	8725101	1996	952005
JEV	10	GKNRAINMLKRGLPR	Cap		15	9	23	NC_001437	ELISA epitope mapping	Sera	Polyclonal	IgG	JEV and DENV1	Taiwan	unk	8725101	1996	952315
JEV	11	MSLLDGRGPVRFVLA	Cap		15	35	49	NC_001437	ELISA epitope mapping	Sera	Polyclonal	IgG	JEV	Taiwan	unk	8725101	1996	952158
JEV	12	IDAVNKRGRKQNKRG	Cap		15	92	106	NC_001437	ELISA epitope mapping	Sera	Polyclonal	IgG	JEV and DENV1	Taiwan	unk	8725101	1996	952157
DENV1	13	ELCEDTMTYKCPRITEA	prM		17	43	59	NC_001477	ELISA epitope mapping	Sera	Polyclonal	IgG	DENV	Singapore	unk	30901054	2019	-
DENV1	14	AEPDDVDCWCNATDTWV	prM		17	59	75	NC_001477	ELISA epitope mapping	Sera	Polyclonal	IgG	ZIKV	Brazil	unk	30901054	2019	952181
DENV1	15	QRVETWALRHPGFTVIAL	prM		18	121	138	NC_001477	ELISA epitope mapping	Sera	Polyclonal	IgG	ZIKV	Brazil	unk	30901054	2019	952447
DENV2	16	IVSRQEKGKS	prM		10	13	22	NC_001474	Phage display peptide library	Sera	Polyclonal	IgG	DENV2	China	unk	23987307	2013	952180
DENV2	17	KGKSLLFKTENGVNMC	prM		16	19	34	NC_001474	ELISA epitope mapping	Sera	Polyclonal	IgG	DENV2	China	unk	25822571	2015	-
DENV2	18	KQNEPEDI	prM		8	57	64	NC_001474	ELISA epitope mapping	Sera	Polyclonal	IgG	DENV	China	unk	23559476	2013	-
DENV3	19	LFKTASGINMCTLIAMDL	prM		18	24	41	NC_001475	ELISA epitope mapping	Plasma and Sera	Polyclonal	IgG	ZIKV	Singapore and Thailand	unk	31372218	2019	136877
DENV3	20	HITEVEPEDIDCWCNLT	prM		17	55	71	NC_001475	ELISA epitope mapping	Plasma and Sera	Polyclonal	IgG	DENV and ZIKV	Singapore and Thailand	unk	31372218	2019	186769
DENV3	21	TSTWVTYGTCNQAG	prM		14	71	84	NC_001475	ELISA epitope mapping	Plasma and Sera	Polyclonal	IgG	DENV	Singapore and Thailand	unk	31372218	2019	10124
ZIKV	22	SFPTTLGMNKCYIQIMDL	prM		18	24	41	NC_035889	ELISA epitope mapping	Plasma and Sera	Polyclonal	IgG	ZIKV	Singapore and Thailand	unk	31372218	2019	18929
ZIKV	23	HMCDATMSYECPMLDEGV	prM		18	43	60	NC_035889	ELISA epitope mapping	Sera	Polyclonal	IgG	ZIKV	Brazil	unk	30901054	2019	71844
ZIKV	24	LDEGVEPDDVDCWCNTT	prM		17	56	72	NC_035889	ELISA epitope mapping	Plasma and Sera	Polyclonal	IgG	DENV and ZIKV	Singapore and Thailand	unk	31372218	2019	68896
ZIKV	25	YGTCHHKKGEARRSR	prM		15	78	92	NC_035889	ELISA epitope mapping	Plasma and Sera	Polyclonal	IgG	DENV	Singapore and Thailand	unk	31372218	2019	66051
ZIKV	26	HKKGEARRSRRAVTLPSH	prM		18	83	100	NC_035889	ELISA epitope mapping	Sera	Polyclonal	IgG	DENV	Singapore	unk	30901054	2019	55304
WNV	27	VTDVITIPTA	prM		10	19	28	NC_009942	Computational prediction	Sera	Polyclonal	Not described	WNV and JEV	India	unk	21889960	2012	51974
WNV	28	SLTVQTHGESTLA	prM		13	93	105	NC_009942	Computational prediction	Sera	Polyclonal	Not described	WNV and JEV	India	unk	21889960	2012	63458
DENV1	29	EVTNPAVLRKLCIEAKIS	Env	DII	18	49	66	NC_001477	ELISA epitope mapping	Sera	Polyclonal	IgG	ZIKV	Brazil	unk	30901054	2019	39255
DENV1	30	ISNTTTDSRCPTQGEATL	Env	DII	18	65	82	NC_001477	ELISA epitope mapping	Sera	Polyclonal	IgG	ZIKV	Brazil	unk	30901054	2019	67269
DENV1	31	DRGWGNGCGLFG	Env	Fusion-loop	12	98	109	NC_001477	Computational prediction	Sera	Polyclonal	IgG	DENV and ZIKV	Brazil	unk	31003530	2019	21827
DENV1	32	RGARRMAIL	Env	Stem	9	407	415	NC_001477	Computational prediction	Sera	Polyclonal	IgG	DENV	Mexico	DENV mild disease	31760037	2019	50030
DENV2	33	MRCIGISNRDFVEGVSGG	Env	DI	18	1	18	NC_001474	Mass spectrometry bounded peptides	Sera	Polyclonal	IgG	DENV2	Australia	unk	27223692	2016	538922
DENV2	34	RCIGISNRDFVEGVSGGSWVDIVL	Env	DI	24	2	25	NC_001474	Computational prediction	Sera	Polyclonal	IgM and IgG	DENV2	India	unk	32832567	2020	886505
DENV2	35	NRDFVEGVSGGSWVDIVL	Env	DI	18	8	25	NC_001474	ELISA epitope mapping and Mass Spectrometry bounded peptides	Sera	Polyclonal	IgG	DENV2	Australia	unk	27223692	2016	538926
DENV2	36	VSGGSWVDIVLEHGSCVT	Env	DI	18	15	32	NC_001474	Mass spectrometry bounded peptides	Sera	Polyclonal	IgG	DENV2	Australia	unk	27223692	2016	538995
DENV2	37	NTTTASRCPTQGEP	Env	DII	14	67	80	NC_001474	Computational prediction	Sera	Polyclonal	IgM and IgG	DENV2	India	unk	32832567	2020	538922
DENV2	38	GLFGKGGIVTCAMFTCKK	Env	DII	18	106	123	NC_001474	ELISA epitope mapping and Mass Spectrometry bounded peptides	Sera	Polyclonal	IgG	DENV2	Australia	unk	27223692	2016	538855
DENV2	39	GKVVLPENLEYTIVITPH	Env	hinge between DII - DI	18	127	144	NC_001474	ELISA epitope mapping and Mass Spectrometry bounded peptides	Sera	Polyclonal	IgG	DENV2	Australia	unk	27223692	2016	538853
DENV2	40	NLEYTIVITPHSGEEHAV	Env	DI	18	134	151	NC_001474	Mass spectrometry bounded peptides	Sera	Polyclonal	IgG	DENV2	Australia	unk	27223692	2016	538925
DENV2	41	EAELTGYG	Env	DI	8	172	179	NC_001474	ELISA epitope mapping	Sera	Polyclonal	IgG	DENV2	Australia	unk	2473720	1989	538853
DENV2	42	VLLQMEEKAWLVHRQWFL	Env	DII	18	197	214	NC_001474	ELISA epitope mapping and Mass Spectrometry bounded peptides	Sera	Polyclonal	IgG	DENV2	Australia	unk	27223692	2016	538992
DENV2	43	MENKAWLVHRQWFLDLPLPWLPGADT	Env	DII	26	201	226	NC_001474	Computational prediction	Sera	Polyclonal	IgM and IgG	DENV2	India	unk	32832567	2020	538992
DENV2	44	KAWLVHRQWFLDLPLPWL	Env	DI	18	204	221	NC_001474	Mass spectrometry bounded peptides	Sera	Polyclonal	IgG	DENV2	Australia	unk	27223692	2016	538878
DENV2	45	LPWLPGADTQGSNWIQKE	Env	DII	18	218	235	NC_001474	Mass spectrometry bounded peptides	Sera	Polyclonal	IgG	DENV2	Australia	unk	27223692	2016	538916
DENV2	46	DTQGSNWIQKETLVNFKN	Env	DII	18	225	242	NC_001474	ELISA epitope mapping and Mass Spectrometry bounded peptides	Sera	Polyclonal	IgG	DENV2	Australia	unk	27223692	2016	538824
DENV2	47	LGSQEGAMHTALTGATEI	Env	DII	18	253	270	NC_001474	Mass spectrometry bounded peptides	Sera	Polyclonal	IgG	DENV2	Australia	unk	27223692	2016	538914
DENV2	48	MHTALTGATEIQMSSGNL	Env	DII	18	260	277	NC_001474	ELISA epitope mapping and Mass Spectrometry bounded peptides	Sera	Polyclonal	IgG	DENV2	Australia	unk	27223692	2016	538919
DENV2	49	ATEIQMSSGNLLFTGHLK	Env	hinge between DII - DI	18	267	284	NC_001474	Mass spectrometry bounded peptides	Sera	Polyclonal	IgG	DENV2	Australia	unk	27223692	2016	538813
DENV2	50	SGNLLFTGHLKCRLRMDK	Env	hinge between DII - DI	18	274	291	NC_001474	ELISA epitope mapping and Mass Spectrometry bounded peptides	Sera	Polyclonal	IgG	DENV2	Australia	unk	27223692	2016	538965
DENV2	51	KGMSYSMCTGKFKIVKEI	Env	DIII	18	295	312	NC_001474	ELISA epitope mapping	Sera	Polyclonal	IgG	DENV2	Australia	unk	27223692	2016	538883
DENV2	52	VKEIAETQHGTIVIRVQY	Env	DIII	18	309	326	NC_001474	ELISA epitope mapping and Mass Spectrometry bounded peptides	Sera	Polyclonal	IgG	DENV2	Australia	unk	27223692	2016	538991
DENV2	53	KEIAETQHGTIVIRVQYEGDG	Env	DIII	21	310	330	NC_001474	Computational prediction	Sera	Polyclonal	IgM and IgG	DENV2	India	unk	32832567	2020	538961
DENV2	54	RVQYEGDGSPCKIPFEIM	Env	DIII	18	323	340	NC_001474	ELISA epitope mapping	Sera	Polyclonal	IgG	DENV2	Australia	unk	27223692	2016	538961
DENV2	55	GSPCKIPFEIMDLEKRHV	Env	DIII	18	330	347	NC_001474	ELISA epitope mapping	Sera	Polyclonal	IgG	DENV2	Australia	unk	27223692	2016	538856
DENV2	56	RHVLGRLITVNPIVT	Env	DIII	15	345	359	NC_001474	Computational prediction	Sera	Polyclonal	IgG	DENV2	Not described	unk	21419774	2011	144940
DENV2	57	VTEKDSPVNIEAEPPFGD	Env	DIII	18	358	375	NC_001474	Mass spectrometry bounded peptides	Sera	Polyclonal	IgG	DENV2	Australia	unk	27223692	2016	538997
DENV2	58	VNIEAEPPFGDSYIIIGV	Env	DIII	18	365	382	NC_001474	ELISA epitope mapping	Sera	Polyclonal	IgG	DENV2	Australia	unk	27223692	2016	538994
DENV2	59	PFGDSYIIIGVEPGQLKL	Env	DIII	18	372	389	NC_001474	ELISA epitope mapping	Sera	Polyclonal	IgG	DENV2	Australia	unk	27223692	2016	538928
DENV2	60	EPGQLKLNWFKKGSS	Env	DIII	15	383	397	NC_001474	Computational prediction	Sera	Polyclonal	IgG	DENV2	Not described	unk	21419774	2011	144885
DENV2	61	WFKKGSSIGQMFETTMRGA	Env	hinge between DIII - Stem	19	391	409	NC_001474	Computational prediction	Sera	Polyclonal	IgM and IgG	DENV2	India	unk	32832567	2020	538966
DENV2	62	RMAILGDTAWDFGSLGGV	Env	hinge between DIII - Stem	18	411	428	NC_001474	Computational prediction	Sera	Polyclonal	IgM and IgG	DENV2	India	unk	32832567	2020	538884
DENV2	63	VFTSIGKALHQVFGAIYG	Env	stem proximal membrane region	18	428	445	NC_001474	Mass spectrometry bounded peptides	Sera	Polyclonal	IgG	DENV2	Australia	unk	27223692	2016	538990
DENV2	64	ALHQVFGAIYGAAFSGVS	Env	stem proximal membrane region	18	435	452	NC_001474	Mass spectrometry bounded peptides	Sera	Polyclonal	IgG	DENV2	Australia	unk	27223692	2016	538812
DENV2	65	AIYGAAFSGVSWTMKILI	Env	stem proximal membrane region	18	442	459	NC_001474	ELISA epitope mapping and Mass Spectrometry bounded peptides	Sera	Polyclonal	IgG	DENV2	Australia	unk	27223692	2016	538806
DENV2	66	SGVSWTMKILIGVIITWI	Env	stem proximal membrane region	18	449	466	NC_001474	Mass spectrometry bounded peptides	Sera	Polyclonal	IgG	DENV2	Australia	unk	27223692	2016	538966
DENV2	67	KILIGVIITWIGMNSRST	Env	stem proximal membrane region	18	456	473	NC_001474	Mass spectrometry bounded peptides	Sera	Polyclonal	IgG	DENV2	Australia	unk	27223692	2016	538884
DENV2	68	MNSRSTSLSVSQVLVGIVTLYLGV	Env	stem proximal membrane region	24	468	491	NC_001474	Computational prediction	Sera	Polyclonal	IgM and IgG	DENV2	India	unk	32832567	2020	229305
DENV2	69	SRSTSLSVSLVLVGVVTL	Env	stem proximal membrane region	18	470	487	NC_001474	ELISA epitope mapping	Sera	Polyclonal	IgG	DENV2	Australia	unk	27223692	2016	538972
DENV2	70	VSLVLVGVVTLYLGAMVQ	Env	stem proximal membrane region	18	477	494	NC_001474	ELISA epitope mapping	Sera	Polyclonal	IgG	DENV2	Australia	unk	27223692	2016	538996
DENV2	71	SLVLVGVVTLYLGAMVQA	Env	stem proximal membrane region	18	478	495	NC_001474	ELISA epitope mapping	Sera	Polyclonal	IgG	DENV2	Australia	unk	27223692	2016	538968
DENV3	72	TQLATLRKLCIEGKI	Env	DII	15	51	65	NC_001475	ELISA epitope mapping	Sera	Polyclonal	IgG	DENV1 and DENV2	Brazil	unk	19826631	2009	-
DENV3	73	DSRCPTQGEAVLPEE	Env	DII	15	71	85	NC_001475	ELISA epitope mapping	Sera	Polyclonal	IgG	DENV3	Brazil	unk	19826631	2009	622450
DENV3	74	TQGEAVLPEEQDPNY	Env	DII	15	76	90	NC_001475	ELISA epitope mapping	Sera	Polyclonal	IgG	DENV3	Brazil	unk	19826631	2009	10125
DENV3	75	VDRGWGNGCGLFGKGSLV	Env	Fusion-loop	18	97	114	NC_001475	ELISA epitope mapping	Permablast	Monoclonal	IgG	DENV	Singapore	unk	28422757	2017	10340
DENV3	76	QYENLKYTVIITVHT	Env	DI	15	131	145	NC_001475	ELISA epitope mapping	Sera	Polyclonal	IgG	DENV1 and DENV2	Brazil	unk	19826631	2009	119367
DENV3	77	YENLKYTVIITVHTGDQH	Env	DI	18	132	149	NC_001475	ELISA epitope mapping	Plasma and Sera	Polyclonal	IgG	DENV	Singapore and Thailand	unk	31372218	2019	119127
DENV3	78	KYTVIITVHTGDQHQ	Env	DI	15	136	150	NC_001475	ELISA epitope mapping	Sera	Polyclonal	IgG	DENV1 and DENV2	Brazil	unk	19826631	2009	119366
DENV3	79	ITVHTGDQHQVGNET	Env	DI	15	141	155	NC_001475	ELISA epitope mapping	Sera	Polyclonal	IgG	DENV3	Brazil	unk	19826631	2009	52898
DENV3	80	GDQHQVGNETQGVTA	Env	DI	15	146	160	NC_001475	ELISA epitope mapping	Sera	Polyclonal	IgG	DENV3	Brazil	unk	19826631	2009	34618
DENV3	81	VGNETQGVTAEITPQ	Env	DI	15	151	165	NC_001475	ELISA epitope mapping	Sera	Polyclonal	IgG	DENV3	Brazil	unk	19826631	2009	29132
DENV3	82	QGVTAEITPQASTTE	Env	DI	15	156	170	NC_001475	ELISA epitope mapping	Sera	Polyclonal	IgG	DENV3	Brazil	unk	19826631	2009	119173
DENV3	83	LLTMKNKAWMVHRQW	Env	DII	15	196	210	NC_001475	ELISA epitope mapping	Sera	Polyclonal	IgG	DENV3	Brazil	unk	19826631	2009	119379
DENV3	84	PEVVVLGSQEGAMHT	Env	DII	15	246	260	NC_001475	ELISA epitope mapping	Sera	Polyclonal	IgG	DENV3	Brazil	unk	19826631	2009	119313
ZIKV	85	TVSNMAEVRSYCYEASIS	Env	DI	18	49	66	NC_035889	ELISA epitope mapping	Sera	Polyclonal	IgG	ZIKV	Brazil	unk	30901054	2019	119255
ZIKV	86	ISDMASDSRCPTQGEAYL	Env	DI	18	65	82	NC_035889	ELISA epitope mapping	Sera	Polyclonal	IgG	ZIKV	Brazil	unk	30901054	2019	119301
ZIKV	87	TLVDRGWGNGCGLFGKGS	Env	Fusion-loop	18	95	112	NC_035889	ELISA epitope mapping	Permablast	Monoclonal	IgG	DENV	Singapore	unk	28422757	2017	225765
ZIKV	88	GSQHSGMIVNDTGHETDENRA	Env	DI	21	145	165	NC_035889	-	Sera	Polyclonal	IgM and IgG	ZIKV	Colombia	unk	32234060	2020	-
ZIKV	89	GALEAEMDGAKGRLSSGH	Env	hinge between DII - DI	18	271	288	NC_035889	ELISA epitope mapping	Plasma and Sera	Polyclonal	IgG	ZIKV	Singapore and Thailand	unk	31372218	2019	-
ZIKV	90	FKSLFGGMSWFSQILIGT	Env	stem proximal membrane region	18	453	470	NC_035889	ELISA epitope mapping	Plasma and Sera	Polyclonal	IgG	ZIKV	Singapore and Thailand	unk	31372218	2019	-
WNV	91	TTVESHGKIGATQAGRF	Env	DI	17	147	163	NC_009942	Computational prediction	Sera	Polyclonal	Not described	WNV	India	unk	21889960	2012	237736
WNV	92	LVTVNPFVSVATANS	Env	DIII	15	355	369	NC_009942	Computational prediction	Sera	Polyclonal	IgG	WNV	Israel	unk	17215048	2006	-
JEV	93	TLDVRMINIEASQLA	Env	DI	15	40	54	NC_001437	Computational prediction	Sera	Polyclonal	Not described	JEV	India	unk	21889960	2012	423017
TBEV	94	ENPAKTREYCLHAKLSDT	Env	DII	18	50	67	NC_001672	Spot array epitope mapping	Sera	Polyclonal	IgG	TBEV	Finland and Sweden	unk	24946852	2014	610175
TBEV	95	ASFTVSSEKTILTMGEYG	Env	DI	18	162	179	NC_001672	Spot array epitope mapping	Sera	Polyclonal	IgG	TBEV	Finland and Sweden	unk	24946852	2014	608515
TBEV	96	LALPWKHEGAQNWNNAER	Env	DII	18	222	239	NC_001672	Spot array epitope mapping	Sera	Polyclonal	IgG	TBEV	Finland and Sweden	unk	24946852	2014	609022
DENV2	97	DSGCVVSWKNKELKC	Ns1		15	1	15	NC_001474	ELISA epitope mapping	Sera	Polyclonal	IgM and IgG	DENV	Taiwan	unk	9890415	1999	610208
DENV2	98	DSGCVVSWK	Ns1		9	1	9	NC_001474	ELISA epitope mapping	Sera	Polyclonal	IgG	DENV2	Malaysia	unk	17329445	2007	609231
DENV2	99	GCVVSWKNK	Ns1		9	3	11	NC_001474	ELISA epitope mapping	Sera	Polyclonal	IgG	DENV2	Malaysia	unk	17329445	2007	919603
DENV2	100	VVSWKNKEL	Ns1		9	5	13	NC_001474	ELISA epitope mapping	Sera	Polyclonal	IgG	DENV2	Malaysia	unk	17329445	2007	-
DENV2	101	VHTWTEQYK	Ns1		9	25	33	NC_001474	ELISA epitope mapping	Sera	Polyclonal	IgG	DENV2	Malaysia	unk	17329445	2007	-
DENV2	102	TEQYKFQPESPSKLASAIQKA	Ns1		21	29	49	NC_001474	Computational prediction	Sera	Polyclonal	IgM and IgG	DENV2	India	unk	32832567	2020	-
DENV2	103	TRLENLMWK	Ns1		9	61	69	NC_001474	ELISA epitope mapping	Sera	Polyclonal	IgG	DENV2	Malaysia	unk	17329445	2007	-
DENV2	104	KRSLRPQPTELKYSWKTWGK	Ns1		20	101	120	NC_001474	Microarray epitope mapping	Plasma	Polyclonal	IgG	DENV2	Nicaragua	DHF, DSS and acute DSS patients	28381638	2017	591797
DENV2	105	RPQPTELRY	Ns1		9	105	113	NC_001474	ELISA epitope mapping	Sera	Polyclonal	IgG	DENV2	Malaysia	DSS patients	17329445	2007	-
DENV2	106	PQPTELKYSWKTWGKAKMLS	Ns1		20	106	125	NC_001474	Microarray epitope mapping	Plasma	Polyclonal	IgG	DENV2	Nicaragua	DHF, DSS and acute DSS patients	28381638	2017	-
DENV2	107	QPTELRYSW	Ns1		9	107	115	NC_001474	ELISA epitope mapping	Sera	Polyclonal	IgG	DENV2	Malaysia	DSS patients	17329445	2007	-
DENV2	108	TELRYSWKT	Ns1		9	109	117	NC_001474	ELISA epitope mapping	Sera	Polyclonal	IgG	DENV2	Malaysia	DSS patients	17329445	2007	-
DENV2	109	LKYSWKTWGKAKMLSTESHN	Ns1		20	111	130	NC_001474	Microarray epitope mapping	Plasma	Polyclonal	IgG	DENV2	Nicaragua	DHF, DSS and acute DSS patients	28381638	2017	-
DENV2	110	LRYSWKTWG	Ns1		9	111	119	NC_001474	ELISA epitope mapping	Sera	Polyclonal	IgG	DENV2	Malaysia	unk	17329445	2007	-
DENV2	111	PETAECPNTNRAW	Ns1		13	138	150	NC_001474	Computational prediction	Sera	Polyclonal	IgM and IgG	DENV2	India	unk	32832567	2020	-
DENV2	112	ALNDTWKIEKASF	Ns1		13	205	217	NC_001474	Computational prediction	Sera	Polyclonal	IgM and IgG	DENV2	India	unk	32832567	2020	-
DENV2	113	TWKIEKASF	Ns1		9	209	217	NC_001474	ELISA epitope mapping	Sera	Polyclonal	IgG	DENV2	Malaysia	unk	17329445	2007	-
DENV2	114	KNCHWPKSHTLWSNGVLESEMIIPKNLAGPVSQHNYRPGYHTQITG	Ns1		46	221	266	NC_001474	Immunoblot	Permablast	Monoclonal	IgG1 and IgG3	DENV2	Thailand	unk	24778195	2014	-
DENV2	115	VLESEMVIPKNFAGPKSQ	Ns1		18	236	253	NC_001474	Computational prediction	Sera	Polyclonal	IgM and IgG	DENV2	India	unk	32832567	2020	-
DENV2	116	GPVSQHNNR	Ns1		9	249	257	NC_001474	ELISA epitope mapping	Sera	Polyclonal	IgG	DENV2	Malaysia	unk	17329445	2007	-
DENV2	117	PWHLGKLEM	Ns1		9	267	275	NC_001474	ELISA epitope mapping	Sera	Polyclonal	IgG	DENV2	Malaysia	unk	17329445	2007	-
DENV2	118	PSLRTTTASGKLITEWCCRS	Ns1		20	296	315	NC_001474	Microarray epitope mapping	Plasma	Polyclonal	IgG	DENV2	Nicaragua	DHF, DSS and acute DSS patients	28381638	2017	-
DENV2	119	TTASGKLITEWCCRSCTLPP	Ns1		20	300	320	NC_001474	Microarray epitope mapping	Plasma	Polyclonal	IgG	DENV2	Nicaragua	DHF, DSS and acute DSS patients	28381638	2017	-
DENV2	120	WCCRSCTLPPLRYRGEDGCW	Ns1		20	311	330	NC_001474	Computational prediction	Sera	Polyclonal	IgM and IgG	DENV and Endothelial cells	Vietnam	DHF progression marker	18997103	2008 / 2015	956514
DENV2	121	YGMEIRPLK	Ns1		9	331	339	NC_001474	ELISA epitope mapping	Sera	Polyclonal	IgG	DENV2	Malaysia	unk	17329445	2007	101410
DENV3	122	QIANELNYILWENNIK	Ns1		16	70	85	NC_001475	ELISA epitope mapping	Plasma and Sera	Polyclonal	IgG	DENV and ZIKV	Singapore and Thailand	unk	31372218	2019	910145
DENV3	123	GKAKIVTAETQNSSFIID	Ns1		18	119	136	NC_001475	ELISA epitope mapping	Plasma and Sera	Polyclonal	IgG	DENV and ZIKV	Singapore and Thailand	unk	31372218	2019	-
DENV3	124	GPNTPECPSASRAWNVWE	Ns1		18	137	154	NC_001475	ELISA epitope mapping	Plasma and Sera	Polyclonal	IgG	DENV and ZIKV	Singapore and Thailand	unk	31372218	2019	-
DENV3	125	SWKLEKASLIEVKTC	Ns1		15	209	223	NC_001475	ELISA epitope mapping	Sera	Polyclonal	IgG	DENV3	Brazil	Protection indication marker	US-2018228886-A1	2018	-
DENV3	126	RPGYHTQTAGPWHLGKLE	Ns1		18	257	274	NC_001475	ELISA epitope mapping	Plasma and Sera	Polyclonal	IgG	DENV	Singapore and Thailand	unk	31372218	2019	-
DENV3	127	LDFNYCEGTTVVITENCG	Ns1		18	275	292	NC_001475	ELISA epitope mapping	Plasma and Sera	Polyclonal	IgG	DENV	Singapore and Thailand	unk	31372218	2019	-
DENV3	128	TVVITENCGTRGPSLRTT	Ns1		18	284	301	NC_001475	ELISA epitope mapping	Plasma and Sera	Polyclonal	IgG	DENV and ZIKV	Singapore and Thailand	unk	31372218	2019	-
DENV3	129	SCTLPPLRYMGE	Ns1		12	315	326	NC_001475	ELISA epitope mapping	Plasma and Sera	Polyclonal	IgG	DENV and ZIKV	Singapore and Thailand	unk	31372218	2019	-
ZIKV	130	REGYRTQMKGPWHSEELE	Ns1		18	17	34	NC_035889	ELISA epitope mapping	Sera	Polyclonal	IgG	ZIKV	Brazil	unk	30901054	2019	-
ZIKV	131	SVEGELNAILEENGVQ	Ns1		16	70	85	NC_035889	ELISA epitope mapping	Plasma and Sera	Polyclonal	IgG	DENV and ZIKV	Singapore and Thailand	unk	31372218	2019	-
ZIKV	132	SVEGELNAILEENGV	Ns1		15	70	84	NC_035889	ELISA epitope mapping	Sera	Polyclonal	IgG	ZIKV	Brazil	unk	30309651	2018	-
ZIKV	133	WGKSYFVRAAKTNNSFVVDGDTLKECPLKH	Ns1		30	118	147	NC_035889	ELISA epitope mapping	Sera	Polyclonal	IgG	ZIKV	Brazil	unk	30309651	2018	-
ZIKV	134	GKSYFVRAAKTNNSFVVD	Ns1		18	119	136	NC_035889	ELISA epitope mapping	Plasma and Sera	Polyclonal	IgG	DENV and ZIKV	Singapore and Thailand	unk	31372218	2019	-
ZIKV	135	GDTLKECPLKHRAWNSFL	Ns1		18	137	154	NC_035889	ELISA epitope mapping	Plasma and Sera	Polyclonal	IgG	DENV and ZIKV	Singapore and Thailand	unk	31372218	2019	161725
ZIKV	136	PAVIGTAVKGKEAVH	Ns1		15	181	195	NC_035889	ELISA epitope mapping	Sera	Polyclonal	IgG	ZIKV	Brazil	unk	30309651	2018	161698
ZIKV	137	KNDTWRLKRAHLIEM	Ns1		15	206	220	NC_035889	ELISA epitope mapping	Sera	Polyclonal	IgG	ZIKV	Brazil	unk	30309651	2018	161715
ZIKV	138	IEESDLIIPKSLAGP	Ns1		15	236	250	NC_035889	ELISA epitope mapping	Sera	Polyclonal	IgG	ZIKV	Brazil	unk	30309651	2018	161711
ZIKV	139	SLAGPLSHHNTREGYRTQMKGPWHSEELEI	Ns1		30	246	275	NC_035889	ELISA epitope mapping	Sera	Polyclonal	IgG	ZIKV	Brazil	unk	30309651	2018	1068729
ZIKV	140	TGVFVYNDVEAWRDRYKY	Ns1		18	257	274	NC_035889	ELISA epitope mapping	Sera	Polyclonal	IgG	ZIKV	Brazil	Early infection marker of pregnant woman	30901054	2019	40619
ZIKV	141	GPWHSEELEIRFEEC	Ns1		15	266	280	NC_035889	ELISA epitope mapping	Sera	Polyclonal	IgG	ZIKV	Brazil	unk	30309651	2018	858052
ZIKV	142	KVHVEETCGTRGPSLRST	Ns1		18	284	301	NC_035889	ELISA epitope mapping	Plasma and Sera	Polyclonal	IgG	DENV and ZIKV	Singapore and Thailand	unk	31372218	2019	858104
ZIKV	143	ECTMPPLSFRAK	Ns1		12	315	326	NC_035889	ELISA epitope mapping	Plasma and Sera	Polyclonal	IgG	DENV and ZIKV	Singapore and Thailand	unk	31372218	2019	857988
ZIKV	144	PESNLVRSMVTAGST	Ns1		15	341	355	NC_035889	ELISA epitope mapping	Sera	Polyclonal	IgG	ZIKV	Brazil	unk	30309651	2018	857933
JEV	145	DTGCAIDITRKEMRC	Ns1		15	1	15	NC_001437	ELISA epitope mapping	Sera	Polyclonal	IgM and IgG	DENV	Taiwan	unk	9890415	1999	857913
DENV2	146	GLLVISGLFPVSIPITAA	Ns2B		18	102	119	NC_001474	Spot array epitope mapping	Sera	Polyclonal	IgG	TBEV	Finland and Sweden	unk	24946852	2014	858043
ZIKV	147	DITWEKDAEVTGNSPRLDVALD	Ns2B		22	58	79	NC_035889	Microarray epitope mapping	Sera	Polyclonal	IgG	ZIKV	Nicaragua	unk	29511073	2018	857901
DENV2	148	LTLNLITEMG	Ns4A		10	2	11	NC_001474	ELISA epitope mapping	Sera	Polyclonal	IgG	DENV2	India and Sri Lanka	unk	16022901	2005	857989
DENV2	149	PTFMTQKARD	Ns4A		10	14	23	NC_001474	ELISA epitope mapping	Sera	Polyclonal	IgG	DENV2	India and Sri Lanka	unk	16022901	2005	1066068
DENV2	150	LDNLAVLHTA	Ns4A		10	25	34	NC_001474	ELISA epitope mapping	Sera	Polyclonal	IgG	DENV2	India and Sri Lanka	unk	16022901	2005	64601
DENV2	151	GGRAYNHALS	Ns4A		10	37	46	NC_001474	ELISA epitope mapping	Sera	Polyclonal	IgG	DENV2	India and Sri Lanka	unk	16022901	2005	20650
DENV	152	ATREAQKR	Ns4B		8	131	138	NC_001477	Computational prediction	Sera	Polyclonal	IgM and IgG	DENV	Brazil	unk	31752352	2019	42592
TBEV	153	NTLTNIKVQLIRMMEGEG	Ns5		18	354	371	NC_001672	Spot array epitope mapping	Sera	Polyclonal	IgG	TBEV	Finland and Sweden	unk	24946852	2014	25541
